# Supplementary material for: miRNA Profiling of Naïve, Effector and Memory CD8 T Cells
Source: PLoS One. 2007 Oct 10;2(10):e1020. doi: 10.1371/journal.pone.0001020 (PMC2000354; doi:10.1371/journal.pone.0001020)
Supplement: Table S2 — Microarray analysis of cloned miRNAs also reveals differential expression in T cell subsets. Hybridization signals obtained in the microarray for miRNAs that were identified by direct cloning are shown. (0.02 MB XLS) [file pone.0001020.s003.xls]

## Sheet: Sheet1
Table S2
	naïve	effector	memory
miR-16	2.34	0.38	1.38
miR-17-3p	0.83	0.91	0.9
miR-17-5p	1.5	0	0.93
miR-18	0.99	0	1.07
miR-21	0.93	1.37	1.38
miR-24	1.01	1.26	1.33
miR-31	0.25	0	1.58
miR-146	0.9	0	1.66
miR-150	2.86	0.52	0.69
miR-155	0.6	0	1.57
miR-182	0.31	0	0
miR-191	1.28	0	1.56
miR-221	0.69	2.7	1.02
miR-222	0.4	1.73	1
miR-342	1.73	0.44	1.33
miR-484	0.81	1.51	1.2
miR-101b	1.45	0	0.68
miR-106a	1.47	0	0.82
miR-106b	1.65	0.48	1.04
miR-130b	0.78	1.05	1.02
miR-142-3p	2.21	0.76	1.23
miR-142-5p	2.92	0.41	0.73
miR-146b	0.6	0	1.86
miR-15a	1.73	0.85	1.2
miR-15b	1.9	0.58	1.03
miR-19a	1.66	0	0.96
miR-19b	1.77	0	0.97
miR-20a	1.72	0	0.69
miR-20b	1.52	0	0.51
miR-23a	1.2	1.08	1.16
miR-23b	0.98	1.02	1.07
miR-26a	2.78	0	0.91
miR-26b	2.6	0.55	0.97
miR-27a	1.21	0.77	0.97
miR-27b	0.91	0	0.9
miR-29a	2.12	0.66	0.9
miR-29b	1.37	0.9	1.11
miR-29c	1.21	0	1.18
miR-30b	2.46	0	0.77
miR-30c	2.22	0	0.94
miR-30d	1.69	0	1.06
miR-30e	1.87	0	0.93
let-7a	2.03	0.57	1.02
let-7b	2.03	0.6	1.04
let-7c	2.19	0.44	1.01
let-7d	1.76	0.58	1.01
let-7d*	0.66	1.21	0
let-7f	1.97	0.58	0.97
let-7i	1.05	0.68	1.24
total signal	73.11	24.57	50.47
