# Supplementary material for: miRNA Profiling of Naïve, Effector and Memory CD8 T Cells
Source: PLoS One. 2007 Oct 10;2(10):e1020. doi: 10.1371/journal.pone.0001020 (PMC2000354; doi:10.1371/journal.pone.0001020)
Supplement: Table S4 — Sequence of all miRNAs cloned in naïve, effector and memory T cells. Annotated miRNA sequences extracted from the concatemerized small RNA sequencing in different T cell subsets is shown. Only miRNAs cloned more than 4 times are included. The numbers before each sequence represent individual identity marks. (0.08 MB XLS) [file pone.0001020.s005.xls]

## Sheet: Sheet1
Table S4
Naïve	Effector	Memory
miR-16
>1.1_6_D4 TAGCAGCACGTAAATATTGGCGT	>3_78_D2 TAGCAGCACGTAAATATTGGCGT	>2_44_D6 TAGCAGCACGTAAATATTGGCGTA
>1.1_44_R2 TAGCAGCACGTAAATATTGGCGT	>3_10_D12 TAGCAGCACGTAAATATTGGCGT	>2_55_R5 TAGCAGCACGTAAATATTGGCGT
>1.1_49_D2 TAGCAGCACGTAAATATTGGCGT	>3_78_D2 TAGCAGCACGTAAATATTGGCGT	>2_58_D5 TAGCAGCACGTAAATATTGGCGT
>1.1_49_D7 TAGCAGCACGTAAATATTGGCGT	>3_10_D12 TAGCAGCACGTAAATATTGGCGT	>2_72_R4 TAGCAGCACGTAAATATTGGCGT
>1.1_19_R1 TAGCAGCACGTAAATATTGGCGT	>3_36_R6 AGCAGCACGTAAATATTGGCGT	>2_15_D6 TAGCAGCACGTAAATATTGGCGT
>1.1_84_D2 TAGCAGCACGTAAATATTGGCGT	>3_63_D5 TAGCAGCACGTAAATATTGGCG	>2_86_D5 TAGCAGCACGTAAATATTGGCGT
>1.1_84_D1 TAGCAGCACGTAAATATTGGCGT	>3_39_D5 TAGCAGCACGTAAATATTGGCG	>2_1_R6 TAGCGGCACGTAAATATTGGCGT
>1.1_81_R4 TAGCAGCACGTAAATATTGGCGT	>3_34_R2 TAGCAGCACGTAAATATTGGCG	>2_88_R10 TAGCAGCACGTAAATATTGGCG
>1.1_23_R2 TAGCAGCACGTAAATATTGGCGT	>3_90_D4 TAGCAGCACGTAAATATTGGCG	>2_78_R5 TAGCAGCACGTAAATATTGGCG
>1.1_24_D4 TAGCAGCACGTAAATATTGGCGT	>3_3_R5 TAGCAGCACGTAAATATTGGCG	>2_77_R2 TAGCAGCACGTAAATATTGGCG
>1.1_7_D7 TAGCAGCACGTAAATATTGGCGT	>3_82_R1 TAGCAGCACGTAAATATTGGCG	>2_75_R5 TAGCAGCACGTAAATATTGGCG
>1.1_36_R4 TAGCAGCACGTAAATATTGGCGT	>3_7_D6 TAGCAGCACGTAAATATTGGCG	>2_73_D6 TAGCAGCACGTAAATATTGGCG
>1.1_88_D4 TAGCAGCACGTAAATATTGGCGT	>3_67_D7 TAGCAGCACGTAAATATTGGCG	>2_71_D10 TAGCAGCACGTAAATATTGGCG
>1.1_16_R8 TAGCAGCACGTAAATATTGGCGT	>3_21_R2 TAGCAGCACGTAAATATTGGCG	>2_70_D9 TAGCAGCACGTAAATATTGGCG
>1.1_38_R7 TAGCAGCACGTAAATATTGGCGT	>3_11_D2 TAGCAGCACGTAAATATTGGCG	>2_7_R3 TAGCAGCACGTAAATATTGGCG
>1.1_60_D8 TAGCAGCACGTAAATATTGGCGA	>3_50_R7 TAGCAGCACGTAAATATTGGCG	>2_69_D5 TAGCAGCACGTAAATATTGGCG
>1.1_5_R6 TAGCAGCACGTAAATATTGGCGA	>3_72_R4 TAGCAGCACGTAAATATTGGCG	>2_62_D4 TAGCAGCACGTAAATATTGGCG
>1.1_84_D5 TAGCAGCACGTAAATATTGGCGA	>3_47_R5 TAGCAGCACGTAAATATTGGCG	>2_6_D8 TAGCAGCACGTAAATATTGGCG
>1.1_95_R7 TAGCAGCACGTAAATATTGGCGA	>3_60_D4 TAGCAGCACGTAAATATTGGCG	>2_58_D3 TAGCAGCACGTAAATATTGGCG
>1.1_33_D2 TAGCAGCACGTAAATATTGGCGA	>3_62_D3 TAGCAGCACGTAAATATTGGCG	>2_55_R2 TAGCAGCACGTAAATATTGGCG
>1.1_92_D4 TAGCAGCACGTAAATATTGGCG	>3_80_R4 TAGCAGCACGTAAATATTGGC	>2_53_D12 TAGCAGCACGTAAATATTGGCG
>1.1_88_D5 TAGCAGCACGTAAATATTGGCG	>3_33_R3 TAGCAGCACGTAAATATTGGC	>2_51_D1 TAGCAGCACGTAAATATTGGCG
>1.1_85_R7 TAGCAGCACGTAAATATTGGCG		>2_42_D4 TAGCAGCACGTAAATATTGGCG
>1.1_84_D8 TAGCAGCACGTAAATATTGGCG		>2_40_D5 TAGCAGCACGTAAATATTGGCG
>1.1_82_R7 TAGCAGCACGTAAATATTGGCG		>2_33_R3 TAGCAGCACGTAAATATTGGCG
>1.1_77_D10 TAGCAGCACGTAAATATTGGCG		>2_25_R3 TAGCAGCACGTAAATATTGGCG
>1.1_7_D9 TAGCAGCACGTAAATATTGGCG		>2_18_D1 TAGCAGCACGTAAATATTGGCG
>1.1_68_R7 TAGCAGCACGTAAATATTGGCG		>2_17_R7 TAGCAGCACGTAAATATTGGCG
>1.1_66_R8 TAGCAGCACGTAAATATTGGCG		>2_71_D5 TAGCAGCACGTAAATATCGGCG
>1.1_65_R6 TAGCAGCACGTAAATATTGGCG		>2_42_D1 TAGCAGCACGTAAATATCGGCG
>1.1_64_D8 TAGCAGCACGTAAATATTGGCG		>2_67_R10 TAGCAGCACGTAAATATTGGC
>1.1_61_R4 TAGCAGCACGTAAATATTGGCG		>2_7_R5 TAGCAGCACGTAAATATTGGC
>1.1_55_D3 TAGCAGCACGTAAATATTGGCG		>2_52_D3 TAGCAGCACGTAAATATTGGC
>1.1_52_R5 TAGCAGCACGTAAATATTGGCG		>2_66_R2 TAGCAGCACGTAAATATTGGC
>1.1_47_R9 TAGCAGCACGTAAATATTGGCG		>2_28_R11 TAGCAGCACGTAAATATTGGCAA
>1.1_46_R6 TAGCAGCACGTAAATATTGGCG		>2_53_D5 TAGCAGCACGTAAATATTGGCA
>1.1_42_R6 TAGCAGCACGTAAATATTGGCG
>1.1_41_D11 TAGCAGCACGTAAATATTGGCG
>1.1_4_D5 TAGCAGCACGTAAATATTGGCG
>1.1_37_R5 TAGCAGCACGTAAATATTGGCG
>1.1_33_D8 TAGCAGCACGTAAATATTGGCG
>1.1_28_R8 TAGCAGCACGTAAATATTGGCG
>1.1_28_R4 TAGCAGCACGTAAATATTGGCG
>1.1_26_D8 TAGCAGCACGTAAATATTGGCG
>1.1_24_D7 TAGCAGCACGTAAATATTGGCG
>1.1_13_D4 TAGCAGCACGTAAATATTGGCG
>1.1_12_R2 TTAGCAGCACGTAAATATTGGC
>1.1_61_R7 TAGCAGCACGTAAATATTGGC
>1.1_60_D11 TAGCAGCACGTAAATATTGGC
>1.1_38_R2 TAGCAGCACGTAAATATTGGC
>1.1_14_R8 TAGCAGCACGTAAATATTGGC
>1.1_14_R2 TAGCAGCACGTAAATATTGGC
>1.1_26_D9 TAGCAGCACGTAAATATTGGC
>1.1_12_R8 TAGCAGCACGTAAATATTGGC
>1.1_77_D9 TAGCAGCACGTAAATATTGGC
>1.1_52_R8 TAGCAGCACGTAAATATTGGC
>1.1_82_R2 TAGCAGCACGTAAATATTGGC
>1.1_21_D6 TAGCAGCACGTAAATATTGGAA
miR-21
>1.1_25_D2 TAGCTTATCAGACTGATGTTGAC	>3_85_R4 GTAGCTTATCAGACTGATGTTGAC	>2_44_D8 TAGCTTATCAGACTGATGTTGACC
>1.1_3_D6 TAGCTTATCAGACTGATGTTGAC	>3_56_D1 GTAGCTTATCAGACTGATGTTGA	>2_28_R8 TAGCTTATCAGACTGATGTTGAC
>1.1_65_R1 TAGCTTATCAGACTGATGTTGA	>3_18_D5 TAGCTTATCAGACTGATGTTGACT	>2_51_D3 TAGCTTATCAGACTGATGTTGAC
>1.1_56_R5 TAGCTTATCAGACTGATGTTGA	>3_44_D5 TAGCTTATCAGACTGATGTTGACT	>2_30_D3 TAGCTTATCAGACTGATGTTGAC
>1.1_42_R2 TAGCTTATCAGACTGATGTTGA	>3_16_R2 TAGCTTATCAGACTGATGTTGACA	>2_66_R9 TAGCTTATCAGACTGATGTTGAC
>1.1_35_R7 TAGCTTATCAGACTGATGTTGA	>3_3_R3 TAGCTTATCAGACTGATGTTGACG	>2_66_R1 TAGCTTATCAGACTGATGTTGAC
>1.1_25_D4 TAGCTTATCAGACTGATGTTGA	>3_77_R7 TAGCTTATCAGACTGATGTTGACC	>2_31_D9 TAGCTTATCAGACTGATGTTGAC
>1.1_15_D8 TAGCTTATCAGACTGATGTTGA	>3_91_D4 TAGCTTATCAGACTGATGTTGAC	>2_80_R10 TAGCTTATCAGACTGATGTTGAC
>1.1_72_R7 TAGCTTATCAGACTGATGTTGA	>3_89_D6 TAGCTTATCAGACTGATGTTGAC	>2_79_R6 TAGCTTATCAGACTGATGTTGAC
>1.1_94_R7 TAGCT?ATCAGACTGATGTTGA	>3_88_R5 TAGCTTATCAGACTGATGTTGAC	>2_64_D7 TAGCTTATCAGACTGATGTTGAC
>1.1_41_D2 TAGCTTATCAGACTGATGTTG	>3_86_D5 TAGCTTATCAGACTGATGTTGAC	>2_88_R7 TAGCTTATCAGACTGATGTTGAC
>1.1_62_R2 TAGCTTATCAGACTGATGTTG	>3_86_D4 TAGCTTATCAGACTGATGTTGAC	>2_32_D5 TAGCTTATCAGACTGATGTTGAC
>1.1_35_R9 TAGCTTATCAGACTGATGTTG	>3_85_R2 TAGCTTATCAGACTGATGTTGAC	>2_12_R5 TAGCTTATCAGACTGATGTTGAC
>1.1_71_R1 TAGCTTATCAGACTGATGTTG	>3_84_R1 TAGCTTATCAGACTGATGTTGAC	>2_62_D5 TAGCTTATCAGACTGATGTTGAC
	>3_83_D8 TAGCTTATCAGACTGATGTTGAC	>2_37_D8 TAGCTTATCAGACTGATGTTGAC
	>3_83_D6 TAGCTTATCAGACTGATGTTGAC	>2_57_R4 TAGCTTATCAGACTGATGTTGAC
	>3_83_D5 TAGCTTATCAGACTGATGTTGAC	>2_80_R1 TAGCTTATCAGACTGATGTTGAC
	>3_82_R7 TAGCTTATCAGACTGATGTTGAC	>2_6_D13 TAGCTTATCAGACTGATGTTGAC
	>3_80_R5 TAGCTTATCAGACTGATGTTGAC	>2_2_R12 TAGCTTATCAGACTGATGTTGAC
	>3_8_R5 TAGCTTATCAGACTGATGTTGAC	>2_85_D4 TAGCTTATCAGACTGATGTTGAC
	>3_77_R2 TAGCTTATCAGACTGATGTTGAC	>2_75_R2 TAGCTTATCAGACTGATGTTGAC
	>3_76_R5 TAGCTTATCAGACTGATGTTGAC	>2_71_D9 TAGCTTATCAGACTGATGTTGAC
	>3_75_D5 TAGCTTATCAGACTGATGTTGAC	>2_76_R3 TAGCTTATCAGACTGATGTTGAC
	>3_72_R2 TAGCTTATCAGACTGATGTTGAC	>2_15_D4 TAGCTTATCAGACTGATGTTGAC
	>3_71_D5 TAGCTTATCAGACTGATGTTGAC	>2_77_R3 TAGCTTATCAGACTGATGTTGAC
	>3_68_R4 TAGCTTATCAGACTGATGTTGAC	>2_73_D8 TAGCTTATCAGACTGATGTTGAC
	>3_67_D2 TAGCTTATCAGACTGATGTTGAC	>2_48_R10 TAGCTTATCAGACTGATGTTGAC
	>3_66_D3 TAGCTTATCAGACTGATGTTGAC	>2_8_D2 TAGCTTATCAGACTGATGTTGA
	>3_54_R1 TAGCTTATCAGACTGATGTTGAC	>2_79_R7 TAGCTTATCAGACTGATGTTGA
	>3_53_D7 TAGCTTATCAGACTGATGTTGAC	>2_78_R6 TAGCTTATCAGACTGATGTTGA
	>3_52_R4 TAGCTTATCAGACTGATGTTGAC	>2_77_R5 TAGCTTATCAGACTGATGTTGA
	>3_50_R2 TAGCTTATCAGACTGATGTTGAC	>2_75_R3 TAGCTTATCAGACTGATGTTGA
	>3_45_D5 TAGCTTATCAGACTGATGTTGAC	>2_74_D7 TAGCTTATCAGACTGATGTTGA
	>3_44_D1 TAGCTTATCAGACTGATGTTGAC	>2_73_D3 TAGCTTATCAGACTGATGTTGA
	>3_37_D2 TAGCTTATCAGACTGATGTTGAC	>2_71_D1 TAGCTTATCAGACTGATGTTGA
	>3_36_R7 TAGCTTATCAGACTGATGTTGAC	>2_70_D8 TAGCTTATCAGACTGATGTTGA
	>3_36_R4 TAGCTTATCAGACTGATGTTGAC	>2_67_R5 TAGCTTATCAGACTGATGTTGA
	>3_35_D1 TAGCTTATCAGACTGATGTTGAC	>2_62_D1 TAGCTTATCAGACTGATGTTGA
	>3_31_R6 TAGCTTATCAGACTGATGTTGAC	>2_44_D5 TAGCTTATCAGACTGATGTTGA
	>3_27_R6 TAGCTTATCAGACTGATGTTGAC	>2_41_D2 TAGCTTATCAGACTGATGTTGA
	>3_26_D7 TAGCTTATCAGACTGATGTTGAC	>2_33_R7 TAGCTTATCAGACTGATGTTGA
	>3_26_D5 TAGCTTATCAGACTGATGTTGAC	>2_31_D1 TAGCTTATCAGACTGATGTTGA
	>3_25_D2 TAGCTTATCAGACTGATGTTGAC	>2_14_R7 TAGCTTATCAGACTGATGTTGA
	>3_23_D1 TAGCTTATCAGACTGATGTTGAC	>2_10_D2 TAGCTTATCAGACTGATGTTGA
	>3_22_D6 TAGCTTATCAGACTGATGTTGAC	>2_17_R4 CTTATCAGACTGATGTTGA
	>3_21_R6 TAGCTTATCAGACTGATGTTGAC
	>3_16_R4 TAGCTTATCAGACTGATGTTGAC
	>3_15_R3 TAGCTTATCAGACTGATGTTGAC
	>3_13_D7 TAGCTTATCAGACTGATGTTGAC
	>3_13_D3 TAGCTTATCAGACTGATGTTGAC
	>3_11_D3 TAGCTTATCAGACTGATGTTGAC
	>3_84_R4 TAGCTTATCACACTGATGTTGAC
	>3_38_D3 TAGCTTGTCAGACTGATGTTGAC
	>3_12_D5 TAGCTTATCAGACTAATGTTGAC
	>3_41_R7 TAGCTTATCAGACTGATGTTGA
	>3_38_D1 TAGCTTATCAGACTGATGTTGA
	>3_64_R6 TAGCTTATCAGACTGATGTTGA
	>3_65_R1 TAGCTTATCAGACTGATGTTGA
	>3_65_R4 TAGCTTATCAGACTGATGTTGA
	>3_15_R1 TAGCTTATCAGACTGATGTTGA
	>3_31_R1 TAGCTTATCAGACTGATGTTGA
	>3_81_D6 TAGCTTATCAGACTGATGTTGA
	>3_11_D5 TAGCTTATCAGACTGATGTTGA
	>3_22_D4 TAGCTTATCAGACTGATGTTGA
	>3_17_D10 TAGCTTATCAGACTGATGTTGA
	>3_86_D2 TAGCTTATCAGACTGATGTTGA
	>3_10_D13 TAGCTTATCAGACTGATGTTGA
	>3_51_D1 TAGCTTATCAGACTGATGTTGA
	>3_55_R7 TAGCTTATCAGACTGATGTTGA
	>3_71_D2 TAGCTTATCAGACTGATGTTGA
	>3_62_D7 TAGCTTATCAGACTGATGTTGA
	>3_64_R2 TTATCAGACTGATGTTGAC
	>3_40_D2 TTATCAGACTGATGTTGAC
	>3_85_R6 TTATCAGACTGATGTTGA
miR-142-3p
>1.1_63_D3 GTAGTGTTTCCTACTTTATGGAAA	>3_81_D1 GTAGTGTTTCCTACTTTATGGAAA	>2_61_D2 GTAGTGTTTCCTACTTTATGGAA
>1.1_58_R7 GTAGTGTTTCCTACTTTATGGAA	>3_46_D6 GTAGTGTTTCCTACTTTATGGAA	>2_87_D4 GTAGTGTTTCCTACTTTATGGA
>1.1_26_D6 GTAGTGTTTCCTACTTTATGGAA	>3_39_D6 GTAGTGTTTCCTACTTTATGGAA	>2_85_D5 GTAGTGTTTCCTACTTTATGGA
>1.1_74_D12 GTAGTGTTTCCTACTTTATGGAA	>3_79_R1 GTAGTGTTTCCTACTTTATGGA	>2_76_R2 GTAGTGTTTCCTACTTTATGGA
>1.1_88_D1 GTAGTGTTTCCTACTTTATGGAA	>3_10_D14 GTAGTGTTTCCTACTTTATGGA	>2_69_D1 GTAGTGTTTCCTACTTTATGGA
>1.1_95_R6 GTAGTGTTTCCTACTTTATGGA	>3_13_D6 GTAGTGTTTCCTACTTTATGGA	>2_68_D5 GTAGTGTTTCCTACTTTATGGA
>1.1_95_R3 GTAGTGTTTCCTACTTTATGGA	>3_83_D2 GTAGTGTTTCCTACTTTATGGA	>2_63_D2 GTAGTGTTTCCTACTTTATGGA
>1.1_94_R4 GTAGTGTTTCCTACTTTATGGA	>3_27_R2 GTAGTGTTTCCTACTTTATGGA	>2_52_D6 GTAGTGTTTCCTACTTTATGGA
>1.1_9_D6 GTAGTGTTTCCTACTTTATGGA	>3_12_D3 GTAGTGTTTCCTACTTTATGGA	>2_45_D6 GTAGTGTTTCCTACTTTATGGA
>1.1_88_D3 GTAGTGTTTCCTACTTTATGGA	>3_73_R3 GTAGTGTTTCCTACTTTATGGA	>2_43_R4 GTAGTGTTTCCTACTTTATGGA
>1.1_75_D9 GTAGTGTTTCCTACTTTATGGA	>3_17_D8 GTAGTGTTTCCTACTTTATGGA	>2_41_D11 GTAGTGTTTCCTACTTTATGGA
>1.1_67_D4 GTAGTGTTTCCTACTTTATGGA	>3_49_D2 GTAGTGTTTCCTACTTTATGGA	>2_41_D10 GTAGTGTTTCCTACTTTATGGA
>1.1_63_D2 GTAGTGTTTCCTACTTTATGGA	>3_48_D6 GTAGTGTTTCCTACTTTATGGA	>2_3_D5 GTAGTGTTTCCTACTTTATGGA
>1.1_61_R1 GTAGTGTTTCCTACTTTATGGA	>3_63_D2 GTAGTGTTTCCTACTTTATGGA	>2_29_D5 GTAGTGTTTCCTACTTTATGGA
>1.1_57_D5 GTAGTGTTTCCTACTTTATGGA	>3_82_R8 GTAGTGTTTCCTACTTTATGG	>2_22_D6 GTAGTGTTTCCTACTTTATGGA
>1.1_57_D1 GTAGTGTTTCCTACTTTATGGA		>2_16_D3 GTAGTGTTTCCTACTTTATGGA
>1.1_34_R8 GTAGTGTTTCCTACTTTATGGA		>2_87_D6 GTAGTGTTTCCTACTTTATGG
>1.1_34_R4 GTAGTGTTTCCTACTTTATGGA		>2_17_R12 GTAGTGTTTCCTACTTTATGG
>1.1_34_R2 GTAGTGTTTCCTACTTTATGGA		>2_42_D2 GTAGTGTTTCCTACTTTATGG
>1.1_25_D7 GTAGTGTTTCCTACTTTATGGA
>1.1_25_D3 GTAGTGTTTCCTACTTTATGGA
>1.1_18_D4 GTAGTGTTTCCTACTTTATGGA
>1.1_18_D5 GTAGTGTTTCCTACTTTATGG
>1.1_11_R2 GTAGTGTTTCCTACTTTATGG
>1.1_70_R6 GTAGTGTTTCCTACTTTATGG
>1.1_29_D1 GTAGTGTTTCCTACTTTATGG
>1.1_74_D11 GTAGTGTTTCCTACTTTATGG
>1.1_81_R7 GTAGTGTTTCCTACTTTATGG
>1.1_55_D6 GTAGTGTTTCCTACTTTATGG
>1.1_83_D5 GTAGTGTTTCCTACTTTATGG
>1.1_58_R5 GTAGTGTTTCCTACTTTATGG
>1.1_44_R6 GTAGTGTTTCCTACTTTATGG
>1.1_84_D3 GTAGTGTTTCCTACTTTATGG
>1.1_46_R8 GTAGTGTTTCCTACTTTATGGT
>1.1_55_D8 GTAGTGTTTCCTACTCTATGGT
>1.1_94_R2 GTAGTGTTTCCTACTTTATGGG
>1.1_39_D3 GTAGTGTTTCCTACTTTATGT
>1.1_51_D6 TGTAGTGTTTCCTACTTTATGGAA	>3_76_R7 TGTAGTGTTTCCTACTTTATGGA	>2_41_D8 TGTAGTGTTTCCTACTTTATGGA
>1.1_49_D5 TGTAGTGTTTCCTACTTTATGGA	>3_54_R2 TGTAGTGTTTCCTACTTTATGGA	>2_64_D4 TGTAGTGTTTCCTACTTTATGGA
>1.1_54_R9 TGTAGTGTTTCCTACTTTATGGA	>3_50_R4 TGTAGTGTTTCCTACTTTATGGA	>2_86_D1 TGTAGTGTTTCCTACTTTATGG
>1.1_51_D3 TGTAGTGTTTCCTACTTTATGGA	>3_41_R2 TGTAGTGTTTCCTACTTTATGG	>2_85_D8 TGTAGTGTTTCCTACTTTATGG
>1.1_81_R3 TGTAGTGTTTCCTACTTTATGGA	>3_4_R5 TGTAGTGTTTCCTACTTTATGG	>2_80_R5 TGTAGTGTTTCCTACTTTATGG
>1.1_62_R4 TGTAGTGTTTCCTACTTTATGGA	>3_38_D6 TGTAGTGTTTCCTACTTTATGG	>2_73_D13 TGTAGTGTTTCCTACTTTATGG
>1.1_84_D6 TGTAGTGTTTCCTACTTTATGG		>2_54_D5 TGTAGTGTTTCCTACTTTATGG
>1.1_69_D3 TGTAGTGTTTCCTACTTTATGG		>2_40_D4 TGTAGTGTTTCCTACTTTATGG
>1.1_68_R4 TGTAGTGTTTCCTACTTTATGG		>2_38_D1 TGTAGTGTTTCCTACTTTATGG
>1.1_29_D7 TGTAGTGTTTCCTACTTTATGG		>2_28_R3 TGTAGTGTTTCCTACTTTATGG
>1.1_25_D6 TGTAGTGTTTCCTACTTTATGG
>1.1_14_R7 TGTAGTGTTTCCTACTTTATGG		>2_68_D2 TGTAGTGTTTCCTACTTTATGGTT
>1.1_51_D2 TGTAGTGTTTCCTACTTTAT		>2_66_R5 TGTAGTGTTTCCTACTTTATGGT
>1.1_93_D9 TGTAGTGTTTCCTACTTTAT
>1.1_85_R6 TGTAGTGTTTCCTACTTTAT
>1.1_45_D9 TGTAGTGTTTCCTACTTTATGA
>1.1_46_R3 TAGTGTTTCCTACTTTATGGAT		>2_38_D5 TAGTGTTTCCTACTTTATGGA
>1.1_64_D7 TAGTGTTTCCTACTTTATGGA
>1.1_48_R5 AGTGTTTCCTACTTTATGGATGT
>1.1_27_D2 AGTGTTTCCTACTTTATGGA
>1.1_60_D5 AGTGTTTCCTACTTTATGG
>1.1_16_R7 GTTTCCTACTTTATGGA
miR-142-5p
>1.1_80_R10 CCCATAAAGTAGAAAGCACTAC	>3_82_R6 CCCATAAAGTAGAAAGCACTACC	>2_80_R9 CCCATAAAGTAGAAAGCACTAC
>1.1_72_R8 CCCATAAAGTAGAAAGCACTAC	>3_29_D1 CCCATAAAGTAGAAAGCACTACA	>2_79_R3 CCCATAAAGTAGAAAGCACTAC
>1.1_48_R4 CCCATAAAGTAGAAAGCACTAC	>3_32_D3 CATAAAGTAGAAAGCACTACTAT	>2_70_D2 CCCATAAAGTAGAAAGCACTAC
>1.1_36_R6 CCCATAAAGTAGAAAGCACTAC	>3_55_R3 CATAAAGTAGAAAGCACTGCT	>2_60_D10 CCCATAAAGTAGAAAGCACTAC
>1.1_13_D2 CCCATAAAGTAGAAAGCACTAC		>2_60_D3 CCCATAAAGTAGAAAGCACTAC
>1.1_63_D8 CCCATAAAGTAGAAAGCACTAT		>2_41_D3 CCCATAAAGTAGAAAGCACTAC
>1.1_27_D5 CCCATAAAGTAGAAAGCACTAT		>2_14_R4 CCCATAAAGTAGAAAGCACTAC
>1.1_70_R3 CCCATAAAGTAGAAAGCACTA		>2_82_D1 CCCATAAAGTAGAAAGCACT
>1.1_95_R8 CCCATAAAGTAGAAAGCACTA		>2_53_D1 CCCATAAAGTAGAAAGCACTAT
>1.1_51_D4 CCCATAAAGTAGAAAACACTA
>1.1_56_R3 CCCATAAAGTAGAAAGCACT
>1.1_9_D8 CCCATAAAGTAGAAAGCACT
>1.1_81_R2 CCCATAAAGTAGAAAGCACT
>1.1_75_D7 CATAAAGTAGAAAGCACTACTA
>1.1_40_R2 CATAAAGTAGAAAGCACTACT
>1.1_26_D10 CATAAAGTAGAAAGCACTACT
>1.1_27_D4 CATAAAGTGGAAAGCACTACT
>1.1_43_R6 CATAAAGTAGAAAGCACTAC
>1.1_23_R4 CATAAAGTAGAAAGCACTAT
>1.1_20_D6 ACCCATAAAGTAGAAAGCACTA
>1.1_20_D5 ACCCATAAAGTAGAAAGCA
miR-150
>1.1_9_D5 TTTCCCAACCCTTGTACCAGTGT		>2_42_D5 TCTCCCAACCCTTGTACCAGTGT
>1.1_60_D6 TCTCCCAACCCTTGTACCAGTGT		>2_6_D9 TCTCCCAACCCTTGTACCAGTG
>1.1_93_D1 TCTCCCAACCCTTGTACCAGTGT		>2_18_D5 TCTCCCAACCCTTGTACCAGTG
>1.1_64_D2 TCTCCCAACCCTTGTACCAGTGA		>2_16_D10 TCTCCCAACCCTTGTACCAGTG
>1.1_95_R9 TCTCCCAACCCTTGTACCAGTGA		>2_20_D8 TCTCCCAACCCTTGTACCAGTG
>1.1_94_R5 TCTCCCAACCCTTGTACCAGTG		>2_2_R6 TCTCCCAACCCTTGTACCAGT
>1.1_91_R7 TCTCCCAACCCTTGTACCAGTG
>1.1_9_D7 TCTCCCAACCCTTGTACCAGTG
>1.1_83_D12 TCTCCCAACCCTTGTACCAGTG
>1.1_70_R7 TCTCCCAACCCTTGTACCAGTG
>1.1_7_D3 TCTCCCAACCCTTGTACCAGTG
>1.1_68_R6 TCTCCCAACCCTTGTACCAGTG
>1.1_60_D4 TCTCCCAACCCTTGTACCAGTG
>1.1_47_R4 TCTCCCAACCCTTGTACCAGTG
>1.1_44_R9 TCTCCCAACCCTTGTACCAGTG
>1.1_41_D13 TCTCCCAACCCTTGTACCAGTG
>1.1_39_D4 TCTCCCAACCCTTGTACCAGTG
>1.1_35_R5 TCTCCCAACCCTTGTACCAGTG
>1.1_28_R2 TCTCCCAACCCTTGTACCAGTG
>1.1_17_D4 TCTCCCAACCCTTGTACCAGTG
>1.1_41_D9 TCTCCCAACCCTTGTATCAGTG
>1.1_14_R6 TCTCCCAACCCTTGTACCAGTC
>1.1_61_R2 TCTCCCAACCCTTGTACCAGT
>1.1_35_R11 TCTCCCAACCCTTGTACCAGT
>1.1_16_R6 TCTCCCAACCCTTGTACCAGT
>1.1_10_R9 TCTCCCAACCCTTGTACCAGT
>1.1_26_D2 TCTCCCAACCCTTGTACCAGT
>1.1_20_D8 TCTCCCAACCCTTGTACCAGT
>1.1_19_R4 TCTCCCAACCCTTGTACCAGT
>1.1_49_D4 TATCCCAACCCTTGTACCAGT
miR-15b
>1.1_91_R2 TAGCAGCACATCATGGTTTACAG	>3_45_D1 TAGCAGCACATCATGGTTTACA	>2_76_R6 TAGCAGCACATCATGGTTTACA
>1.1_95_R10 TAGCAGCACATCATGGTTTACA	>3_22_D3 TAGCAGCACATCATGGTTTAC	>2_61_D1 TAGCAGCACATCATGGTTTACA
>1.1_64_D5 TAGCAGCACATCATGGTTTACA	>3_64_R7 TAGCAGCACATCATGGTTTAC	>2_59_D5 TAGCAGCACATCATGGTTTACA
>1.1_39_D2 TAGCAGCACATCATGGTTTACA		>2_5_R9 TAGCAGCACATCATGGTTTACA
>1.1_11_R6 TAGCAGCACATCATGGTTTAC		>2_36_D8 TAGCAGCACATCATGGTTTACA
>1.1_12_R4 TAGCAGCACATCATGGTTTAA		>2_14_R5 TAGCAGCACATCATGGTTTACA
>1.1_30_R6 TAGCAGCACATCATGGTTTA		>2_13_R14 TAGCAGCACATCATGGTTTACA
>1.1_5_R4 TAGCAGCACATCATGGTT		>2_12_R2 TAGCAGCACATCATGGTTTACA
>1.1_31_D4 CAGCACATCATGGTTTAC		>2_19_R4 TAGCAGCACATCATGGTTTAC
		>2_29_D6 TAGCAGCACATCATGGTTTAC
		>2_25_R2 TAGCAGCACATCATGGTT?AC
		>2_75_R9 TAGCAACACATCATGGTTTA
		>2_6_D2 TAGCAGCACATCATGGTTTAT
		>2_13_R12 AGCACATCATGGTTTA
miR-19b
>1.1_31_D1 TGTGCAAATCCATGCAAAACTGA	>3_70_R1 TGTGCAAATCCATGCAAAACTGA	>2_66_R7 TGTGCAAATCCATGCAAAACTGA
>1.1_15_D5 TGTGCAAATCCATGCGAAACTGA	>3_62_D6 TGTGCAAATCCATGCAAAACTGA	>2_41_D1 TGTGCAAATCCATGCAAAACTGA
>1.1_66_R7 TGTGCAAATCCATGCAAAACTG	>3_51_D6 TGTGCAAATCCATGCAAAACTGA	>2_24_R8 TGTGCAAATCCATGCAAAACTGA
>1.1_50_D7 TGTGCAAATCCATGCAAAACTG	>3_2_D2 TGTGCAAATCCATGCAAAACTGA	>2_1_R11 TGTGCAAATCCATGCAAAACTGA
>1.1_33_D3 TGTGCAAATCCATGCAAAACTG	>3_11_D6 TGTGCAAATCCATGCAAAACTGA
>1.1_7_D5 TGTGCAAATCCATGCAAAACT	>3_64_R9 TCTGCAAATCCATGCAAAACTGA
	>3_57_R2 TGTGCAAATCCATGCAAAACTG
	>3_44_D2 TGTGCAAATCCATGCAGAACTG
	>3_3_R2 TGTGCAAATCCATGCAAAACTGT
miR-20a
>1.1_22_D4 TAAAGTGCTTATAGTGCAGGTAG	>3_31_R3 TAAAGTGCTTATAGTGCAGGTAG	>2_44_D4 TAAAGTGCTTATAGTGCAGGTAG
>1.1_25_D1 TAAAGTGCTTATAGTGCAGGTAG	>3_15_R4 TAAAGTGCTTATAGTGCAGGTAG	>2_19_R3 TAAAGTGCTTATAGTGCAGGTA
>1.1_16_R1 AAAGTGCTTATAGTGCAGGTAGT	>3_14_D1 TAAAGTGCTTATAGTGCAGGTAG	>2_78_R4 TAAAGTGCTTATAGTGCAGGTAT
>1.1_93_D6 TAAAGTGCTTATAGTGCAGGTAA	>3_61_D3 TACAGTGCTTATAGTGCAGGTAG	>2_2_R8 TAAAGTGCTTATAGTGCAGGTAT
>1.1_4_D3 TAAAGTGCTTATAGTGCAGGTAT
miR-26a
>1.1_74_D1 TTCAAGTAATCCAGGATAGGCTT	>3_4_R4 TTCAAGTAATCCAGGATAGGCT	>2_25_R6 TTCAAGTAATCCAGGATAGGCT
>1.1_46_R7 TTCAAGTAATCCAGGATAGGCT		>2_2_R4 TTCAAGTAATCCAGGATAGGCT
>1.1_33_D9 TTCAAGTAATCCAGGATAGGCT		>2_17_R6 TTCAAGTAATCCAGGATAGGCT
>1.1_54_R2 TTCAAGTAATCCAGGATAGGCAT		>2_15_D5 TTCAAGTAATCCAGGATAGGCT
>1.1_56_R2 TTCAAGTAATCCAGGATAGGCTA		>2_31_D5 AGTAATCCAGGATAGGCT
>1.1_7_D1 TTCAAGTAATCCAGGATAGGA		>2_78_R1 GTTCAAG?AATCCAGGATAGGCT
>1.1_68_R1 TTCAAGTAATCCAGGATAGT
>1.1_77_D12 TTCAAGTAATCCAGGAT
miR-29a
>1.1_71_R2 TAGCACCATCTGAAATCGGTTA	>3_66_D5 TAGCACCATCTGAAATCGGTTA	>2_13_R1 TAGCACCATCTGAAATCGGTTA
>1.1_44_R10 TAGCACCATCTGAAATCGGTTA	>3_68_R3 TAGCACCATCTGAAATCGGTTA	>2_53_D8 TAGCACCATCTGAAATCGGTT
>1.1_43_R11 TAGCACCATCTGAAATCGGTTA	>3_42_R1 TAGCACCATCTGAAATCGGTAA	>2_6_D10 TAGCACCATCTGAAATCGGTT
>1.1_3_D2 TAGCACCATCTGAAATCGGTTA		>2_26_D4 TAGCACCATCTGAAATCGGTT
>1.1_68_R3 TAGCACCATCTGAAATCGGTT		>2_35_D3 TAGCACCATCTGAAATCGGTT
>1.1_6_D5 TAGCACCATCTGAAATCGGT		>2_16_D2 AGCACCATCTGAAATCGGTTA
>1.1_48_R1 TAGCACCATCTGAAATCGGTAA		>2_50_R9 TAGCACCATCTGAAATCGGTTT
>1.1_32_D9 CTAGCACCATCTGAAATCGGTT
let-7a
>1.1_69_D6 TGAGGTAGTAGGTTGTATAGTTA	>3_17_D9 TGAGGTAGTAGGTTGTATAGTTA	>2_80_R7 TGAGGTAGTAGGTTGTATAGTT
>1.1_89_R2 TGAGGTAGTAGGTTGTATAGTTA	>3_15_R7 TGAGGTAGTAGGTTGTATAGTT	>2_72_R2 TGAGGTAGTAGGTTGTATAGTT
>1.1_38_R3 TGAGGTAGTAGGTTGTATAGTT	>3_58_D5 TGAGGTAGTAGGTTGTATAGT	>2_27_D4 TGAGGTAGTAGGTTGTATAGTT
>1.1_69_D4 TGAGGTAGTAGGTTGTATAGT	>3_70_R5 TGAGGTAGTAGGTTGTATAGTAA	>2_12_R6 TGAGGTAGTAGGTTGTATAGTT
>1.1_91_R9 TGAGGTAGTAGGTTGTATAGT
let-7f
>1.1_57_D3 TGAGGTAGTAGATTGTATAGTTT	>3_39_D9 TGAGGTAGTAGATTGTATAGTT	>2_83_D3 TGAGGTAGTAGATTGTATAGTT
>1.1_32_D6 TGAGGTAGTAGATTGTATAGTTT	>3_39_D7 TGAGGTAGTAGATTGTATAGTT	>2_24_R10 TGAGGTAGTAGATTGTATAGTT
>1.1_81_R5 TGAGGTAGTAGATTGTATAGTTA	>3_33_R7 TGAGGTAGTAGATTGTATAGTT	>2_13_R6 TGAGGTAGTAGATTGTATAGTT
>1.1_30_R1 TGAGGTAATAGATTGTATAGTTG	>3_53_D1 TGAGGTAGTAGATTGTATAGTT	>2_56_D7 TGAGGTAGTAGATTGTATAGT
>1.1_44_R5 TGAGGTAGTAG?TTGTATAGTTA	>3_87_R9 TGAGGTAGTAGATTGTATAGTT
>1.1_74_D2 TGAGGTAGTAGATTGTATAGTT	>3_50_R11 TGAGGTAGTAGATTGTATAGTT
>1.1_41_D1 TGAGGTAGTAGATTGTATAGTT	>3_84_R3 TGAGGTAGTAAGTTGTATAGTTA
>1.1_33_D5 TGAGGTAGTAGATTGTATAGTT
>1.1_32_D1 TGAGGTAGTAGATTGTATAGTT
>1.1_15_D7 TGAGGTAGTAGATTGTATAGTT
>1.1_42_R4 TGAGGTAGTAGATTGTATAGT
>1.1_38_R8 TGAGGTAGTAGATTGTATAGT
>1.1_70_R2 TGAGGTAGTAGATTGTATAGT
>1.1_58_R2 TGAGGTAGTAGATTGTATAGT
>1.1_6_D11 TGAGGTAGTAGATTGTATAGT
>1.1_48_R2 TGAGGTAGTAGATTGTATAG
>1.1_32_D3 TAGTAGATTGGATAGTT
let-7g
>1.1_85_R9 TGAGGTAGTAGTTTGTACAGTT	>3_36_R10 TGAGGTAGTAGTTTGTACAGTT	>2_7_R7 TGAGGTAGTAGTTTGTACAGTT
>1.1_71_R4 TGAGGTAGTAGTTTGTACAGTT	>3_21_R5 GTAGTAGTTTGTACAGTT	>2_64_D5 TGAGGTAGTAGTTTGTACAGTT
>1.1_59_R7 TGAGGTAGTAGTTTGTACAGTT		>2_78_R7 TGAGGTAGTAGTTTGTACAGTT
>1.1_14_R10 TGAGGTAGTAGTTTGTACAGTT
>1.1_29_D5 TGAGGTAGTAGTTTGTACAGT
>1.1_47_R6 TGAGGTAGTAGTTTGTACA
let-7d
	>3_19_D6 AGAGGTAGTAGGTTGCATAGTTA	>2_31_D4 AGAGGTAGTAGGTTGCATAGTTT
		>2_51_D7 AGAGGTAGTAGGTTGCATAGT
		>2_71_D7 AGAGGTAGTAGGTTGCATAGTTAA
let-7i
>1.1_64_D6 TGAGGTAGTAGTTTGTGCTGTTA		>2_36_D3 TGAGGTAGTAGTTTGTGCTGTTAT
>1.1_62_R3 TGAGGTAGTAGTTTGTGCTGT		>2_65_D5 TGAGGTAGTAGTTTGTGCTGTTA
>1.1_65_R4 TGAGGTAGTAGTTTGTGCTGTTT		>2_59_D1 TGAGGTAGTAGTTTGTGCTGTT
		>2_32_D1 TGAGGTAGTAGTTTGTGCTGTT
let-7c
>1.1_3_D8 TGAGGTAGTAGGTTGTATGGTTA	>3_10_D8 TGAGGTAGTAGGTTGTATGGTTA	>2_26_D2 TGAGGTAGTAGGTTGTATGGTT
>1.1_87_R6 TGAGGTAGTAGGTTGTATGGT
>1.1_35_R6 TGAGGTAGTAGGTTGTATGGT
>1.1_76_R6 TGAGGTAGTAGGTTGTATGGT
miR-18
>1.1_31_D5 TAAGGTGCATCTAGTGCAGAT	>3_66_D2 TAAGGTGCATCTAGTGCAGATAGCAAA	>2_1_R3 TAAGGTGCATCTAGTGCAGATA
	>3_28_D3 TAAGGTGCATCTAGTGCAGATAGA	>2_36_D5 TAAGGTGCATCTAGTGCAGAT
	>3_42_R5 TAAGGCGCATCTAGTGCAGATAGA	>2_41_D4 TAAAGTGCATCTAGTGCAGAT
	>3_22_D5 TAAGGTGCATCTAGTGCAGATAG
	>3_46_D8 TAAGGTGCATCTAGTGCAGATA
	>3_89_D2 TAAGGTGCATCTAGTGCAGAT
	>3_54_R8 AGGTGCATCTAGTGCAGATAG
	>3_63_D4 GTGCATCTAGTGCAGAT
miR-23a
>1.1_69_D1 ATCACATTGCCAGGGATTTT	>3_36_R8 ATCACATTGCCAGGGATTTCCA	>2_17_R2 ATCACATTGCCAGGGATTTCCAA
>1.1_23_R5 ATCACATTGCCAGGGATTTCCAA	>3_5_D5 ATCACATTGCCAGGGATTTCCA	>2_65_D3 ATCACATTGCCAGGGATTTCCA
	>3_76_R1 ATCACATTGCCAGGGATTTCC	>2_27_D8 ATCACATTGCCAGGGATTTCCA
	>3_85_R5 ATCACATTGCCAGGGATTTC	>2_88_R9 ATCACATTGCCAGGGATTTCCAT
	>3_82_R2 ATCACATTGCCAGGGATTT	>2_45_D3 ATCACATTGCCAGGGATTTAA
	>3_53_D5 ACATTGCCAGGGATTT
miR-17-5p
>1.1_15_D4 CAAAGTGCTTACAGTGCAGGTAT	>3_35_D4 CAAAGTGCTTACAGTGCAGGTAG	>2_9_D10 CAAAGTGCTTACAGTGCAGGTAGAA
	>3_1_R2 CAAAGTGCTTACAGTGCAGGTA	>2_27_D3 CAAAGTGCTTACAGTGCAGGTAGA
		>2_65_D6 CAAAGTGCTTACAGTGCAGGTAG
		>2_73_D9 CAAAGTGCTTACAGTGCAGGTAGT
miR-24
>1.1_50_D3 TGGCTCAGTTCAGCAGGAAA	>3_26_D3 TGGCTCAGTTCAGCAGGAACAGT	>2_5_R3 TGGCTCAGTTCAGCAGGAACAGT
>1.1_38_R6 TGGCTCAGTTCAGCAGGAAA	>3_38_D10 TGGCTCAGTTCAGCAGGAACA	>2_54_D4 TGGCTCAGTTCAGCAGGAACAGT
	>3_2_D5 TGGCTCAGTTCAGCAGGAAC	>2_39_D3 TGGCTCAGTTCAGCAGGAACAGT
		>2_77_R6 TGGCTCAGTTCAGCAGGAACAGT
		>2_6_D4 TGGCTCAGTTCAGCAAGAACAGT
miR-31
	>3_64_R5 AGGCAAGATGCTGGCATAGCTGT	>2_44_D7 AGGCAAGATGCTGGCATAGCTGT
	>3_89_D11 AGGCAAGATGCTGGCATAGCTGA	>2_55_R1 AAGCAAGATGCTGGCATAGCT
miR-92
>1.1_85_R5 TATTGCACTTGTCCCGGCCTGT	>3_40_D7 TATTGCACTTGTCCCGGCCTGTAG	>2_34_D6 TATTGCACTTGTCCCGGCCTGTAT
>1.1_83_D9 TATTGCACTTGTCCCGGCCTGT	>3_8_R4 TATTGCACTTGTCCCGGCCTGT	>2_56_D3 TATTGCACTTGTCCCGGCCTGT
>1.1_52_R2 TATTGCACTTGTCCCGGCCTGT	>3_44_D4 TATTGCACTTGTCCCGGCCTGT	>2_34_D2 TATTGCACTTGTCCCGGCCTGA
>1.1_12_R1 TATTGCACTTGTCCCGGCCTGAT	>3_17_D5 TATTGCACTTGTCCCGGCCTGT
miR-93
>1.1_53_R7 CAAAGTGCTGTTCGTGCAGGT	>3_10_D3 CAAAGTGCTGTTCGTGCAGGTAGA	>2_12_R7 CAAAGTGCTGTTCGTGCAGGTAAAT
	>3_6_R3 CAAAGTGCTGTTCGTGCAGGTAG	>2_2_R3 CAAAGTGCTGTTCGTGCAGGTAG
miR-103
>1.1_74_D5 AGCAGCATTGTACAGGGCTATGT	>3_88_R4 AGCAGCATTGTACAGGGCTATGA	>2_37_D3 AGCAGCATTGTACAGGGCTATG
>1.1_4_D2 AGCAGCATTGTACAGGGCTATGT	>3_26_D4 AGCAGCATTGTACAGGGCTATGA
>1.1_12_R5 AGCAGCATTGTACAGGGCTATGA	>3_79_R4 AGCAGCATTGTACAGGGCTATG
>1.1_42_R1 AGCAGCATTGTACAGGGCTATGA
miR-146
>1.1_8_D1 TGAGAACTGAATTCCATGGGTT	>3_43_D7 TGAGAACTGAATTCCATGGGTT	>2_86_D8 TGAGAACTGAATTCCATGGGTT
>1.1_26_D3 TGAGAACTGAATTCCATGGGTT		>2_77_R4 TGAGAACTGAATTCCATGGGTT
		>2_52_D8 TGAGAACTGAATTCCATGGGTT
miR-147
	>3_37_D5 GTGTGCGGAAATGCTTCTGCTA	>2_17_R5 GTGTGCGGAAATGCTTCTGCTAT
	>3_10_D10 GTGTGCGGAAATGCTTCTGCTA
	>3_72_R5 TGTGCGGAAATGCTTCTGCT
miR-155
>1.1_44_R7 TTAATGCTAATTGTGATAGGGGTTTT	>3_75_D7 TTAATGCTAATTGTGATAGGGGTTT	>2_42_D8 TTAATACTAATTGTGATAGGGGTTAAA
>1.1_52_R9 TTAATGCTAATTGTGATAGGGGT	>3_7_D3 TTAATGCTAATTGTGATAGGGGT	>2_38_D4 TTAATGCTAATTGTGATAGGGGTTT
>1.1_82_R3 TTAATGCTAATTGTGATAGGGG
miR-101b
>1.1_85_R11 TACAGTACTGTGATAGCTGAAT		>2_24_R3 TACAGTACTGTGATAGCTGAAGT
>1.1_36_R2 TACAGTACTGTGATAGCTGAA
>1.1_71_R3 TACGGTACTGTGATAGCTGAA
>1.1_40_R7 TACAGTACTGTGATAGCTGA
>1.1_59_R4 GTACAGTACTGTGATAGCT
miR-106a
>1.1_15_D1 CAAAGTGCTAACAGTGCAGGTA	>3_26_D6 CAAAGTGCTAACAGTGCAGGTAG	>2_88_R3 CAAAGTGCTAACAGTGCAGGTAG
		>2_36_D7 CAAAGTGCTAACAGTGCAGGTAT
		>2_85_D2 CAAAGTGCTAACAGTGCAGGT
miR-106b
>1.1_63_D4 TAAAGTGCTGACAGTGCAGATAA	>3_24_D1 TAAAGTGCTGACAGTGCAGAT	>2_62_D2 TAAAGTGCTGACAATGCAGATAG
	>3_77_R4 TAAAGTGCTGACAGTGCAGAT	>2_14_R1 TAAAGTGCTGACAGTGCAGAT
miR-148a
	>3_47_R7 TCAGTGCACTACAGAACTTTGTC
	>3_14_D2 TCAGTGCACTACAGAACTTTGT
	>3_61_D4 TCAGTGCACTACAGAACTTTGT
	>3_12_D4 TCAGTGCACTACAGAACTTTAT
miR-15a
>1.1_5_R10 TAGCAGCACATAATGGTTTGT	>3_29_D4 TAGCAGCACATAATGGTTTGTG	>2_45_D5 TAGCAGCACATAATGGTTTGTGT
>1.1_59_R5 TAGCAGCACATAATGGTTTGT	>3_57_R4 TAGCAGCACATAATGGTTTGTG	>2_13_R9 TAGCAGCACATAATGGTTTGTGT
>1.1_45_D5 TAGCAGCACATAATGGTTTGT	>3_49_D8 TAGCAGCACATAATGGTTTGT
>1.1_74_D10 TAGCAGCACATAATGGTTTG
miR-19a
>1.1_19_R10 TGTGCAAATCTATGCAAAACTG	>3_4_R2 TGTGCAAATCTATGCAAAACTGA	>2_12_R1 TGTGCAAATCTATGCAAAACTG
	>3_33_R6 TGTGCAAATCTATGCAAAACTGA
	>3_26_D1 TGTGCAAATCTATGCAAAACTGA
	>3_78_D1 TGTGCAAATCTATGCAAAACTGG
miR-20b
>1.1_10_R8 CAAAGTGCTCATAGTGCAGGTAG	>3_43_D4 CAAAGTGCTCATACTGCAGGTAGA	>2_74_D3 CAAAGTGCTCATAGTGCAGGTAGT
	>3_31_R4 CAAAGTGCTCATAGTGCAGGTAG
miR-23b
	>3_13_D4 ATCACATTGCCAGGGATTACCAT	>2_42_D7 ATCACATTGCCAGGGATTACCA
		>2_3_D6 ATCACATTGCCAGGGATTAA
		>2_34_D3 ATCACATTGCCAGGGATT
		>2_13_R2 TCACATTGCCAGGGATTA
miR-26b
>1.1_9_D3 TTCAAGTAATTCAGGATAGGTTTTT	>3_88_R6 TTCAAGTAATTCAGGATAGGTT	>2_4_D2 TTCAAGTAATTCAGAATAGGTT
>1.1_48_R8 TTCAAGTAATTCAGGATAGGTTT		>2_9_D1 TTCAAGTAATTCAGGATAGGTTA
miR-27a
>1.1_11_R4 TTCACAGTGGCTAAGTTCCGCA	>3_20_R6 TTCACAGTGGCTAAGTTCCGC	>2_11_R6 TTCACAGTGGCTAAGTTCCGC
	>3_66_D4 TTCACAGTGGCTAAGTTCCG	>2_82_D2 TTCACAGTGGCTAAGTTCCGT
	>3_73_R12 TTCACAGTGGCTAAGTTCCG
	>3_64_R1 TTCACAGTGGCTAAGTTCCG
miR-27b
>1.1_14_R3 TTCCCAGTGGCTAAGTTCTGC	>3_13_D1 TTCACAGTGGCTAAGTTCTGC
	>3_37_D7 TTCACAGTGGCTAAGTTCTGC
	>3_11_D4 TTCACAGTGGCTAAGTTCTGC
	>3_52_R3 TTCACGGTGGCTAAGTTCTGC
	>3_62_D11 TTCACAATGGCTAAGTTCTGC
	>3_76_R6 TTCACAGTGGCTAAGTTCTG
miR-29b
>1.1_68_R2 TAGCACCATTTGAAATCAGTGTTT	>3_34_R5 TAGCACCATTTGAAATCAGTATTT
>1.1_22_D2 TAGCACCATTTGAAATCAGTGTT
>1.1_28_R7 TAGCACCATTTGAAATCAGTGT
>1.1_78_D5 TAGCACCATTTGAAATCAGT
miR-30b
>1.1_60_D9 TGTAAACATCCTACACTCAGCT		>2_71_D4 TGTAAACATCCTACACTCAGCT
>1.1_70_R4 TGTAAACATCCTACACTCAGC
>1.1_49_D9 TGTAAACATCCTACACTCAGC
>1.1_59_R8 TAAACATCCTACACTCAGCT
miR-30c
>1.1_41_D6 TGTAAACATCCTACACTCTCAGCT	>3_8_R6 TGTAAACATCCTACACTCTCAGCT
>1.1_7_D2 TGTAAACATCCTACACTCTCAGCT
>1.1_54_R6 TGTAAACATCCTACACTCTCA
>1.1_24_D1 CATCCTACACTCTCA
miR-30d
>1.1_85_R10 TGTAAACATCCCCGACTGGAA		>2_78_R3 GGTAAACATCCCCGACTGGAAGCTTT
>1.1_75_D1 TGTAAACATCCCCGACTGGAA		>2_71_D3 TGTAAACATCCCCGAATGGAAG
>1.1_59_R11 TGTAAACATCCCCGACTGGAA		>2_17_R3 TGTAAACATCCCCGACTGGA
